# Supplementary material for: A Diet with Amikacin Changes the Bacteriobiome and the Physiological State of Galleria mellonella and Causes Its Resistance to Bacillus thuringiensis
Source: Insects. 2023 Nov 17;14(11):889. doi: 10.3390/insects14110889 (PMC10672437; doi:10.3390/insects14110889)
Supplement: Supplementary file 1 [file insects-14-00889-s001.zip]

Archive with 2 entries (2 files):
- Supplementary Figures 1-5.pdf
- The final dataset contained 115 OTUs and 236,085 reads (29,492 ± 1175 reads per sample.xlsx
