# Supplementary material for: A Diet with Amikacin Changes the Bacteriobiome and the Physiological State of Galleria mellonella and Causes Its Resistance to Bacillus thuringiensis
Source: Insects. 2023 Nov 17;14(11):889. doi: 10.3390/insects14110889 (PMC10672437; doi:10.3390/insects14110889)
Supplement: Supplementary file 1 [file insects-14-00889-s001.zip › The final dataset contained 115 OTUs and 236,085 reads (29,492 ± 1175 reads per sample.xlsx]

## Sheet: OTU
	Diet of insect’s group
	typical				with antibiotic
	1	2	3	4	1	2	3	4
OTU_2 (unc_Enterococcus)	24412	30756	30809	31092	0	0	0	0
OTU_6506 (unc_Enterococcus)	0	0	0	1247	17343	15753	28948	11257
OTU_1865 (unc_Enterococcus)	3279	0	0	1608	8048	0	0	13207
OTU_36 (unc_Bacillus)	288	403	268	295	657	3886	454	151
OTU_25 (unc_Staphylococcus)	0	381	0	0	751	2115	0	0
OTU_11 (unc_Melaminivora)	0	615	0	0	0	742	0	0
OTU_17 (unc_Comamonas)	0	0	0	0	0	700	0	0
OTU_88 (unc_Flaviflexus)	0	89	0	0	0	405	0	0
OTU_108 (unc_Kocuria)	0	0	0	414	0	0	94	0
OTU_506 (uncultured_bacterium)	0	0	0	0	345	0	0	60
OTU_210 (unc_Aequorivita)	0	17	0	0	0	299	0	0
OTU_199 (unc_Micrococcales)	0	88	0	0	0	209	0	0
OTU_18 (unc_Diaphorobacter)	0	0	0	0	0	271	0	0
OTU_9854 (unc_Actinobacteria)	0	0	0	0	224	0	0	0
OTU_312 (unc_Corynebacterium)	0	0	0	0	0	194	0	0
OTU_140 (Lactococcus_lactis)	0	0	0	0	202	0	0	0
OTU_1179 (unc_Enterobacteriaceae)	0	0	0	0	116	0	0	74
OTU_651 (unc_Acidimicrobiales)	0	0	0	0	0	0	202	0
OTU_165 (unc_Thermomonas)	0	0	0	0	0	156	0	0
OTU_191 (unc_Rathayibacter)	0	0	0	0	0	0	0	154
OTU_1961 (unc_Gp6)	0	0	0	0	0	0	182	0
OTU_1071 (unc_Azospira)	0	0	0	0	0	147	0	0
OTU_1021 (Cloacibacillus_porcorum)	0	0	0	0	0	0	149	0
OTU_3235 (unc_Gaiella)	0	0	0	0	130	0	0	0
OTU_799 (unc_Actinobacteria)	0	0	0	0	122	0	0	0
OTU_87 (unc_Corynebacterium)	0	0	0	0	0	0	104	0
OTU_1300 (unc_Micrococcales)	0	0	0	0	96	0	0	0
OTU_1375 (unc_Flavobacterium)	0	0	0	0	0	84	0	0
OTU_1108 (unc_Flavobacteriales)	0	0	0	0	87	0	0	0
OTU_1229 (unc_Macellibacteroides)	0	0	0	0	0	78	0	0
OTU_630 (unc_Corynebacterium)	0	0	0	0	0	0	0	74
OTU_264 (unc_Finegoldia)	0	0	0	0	0	0	0	70
OTU_1642 (Paludibacter_propionicigenes)	0	0	0	0	0	65	0	0
OTU_1777 (unc_Prevotella)	0	0	0	0	0	0	0	61
OTU_2134 (unc_Acidobacteria)	0	0	0	0	0	0	71	0
OTU_1795 (unc_Steroidobacteraceae)	0	0	0	0	0	58	0	0
OTU_1748 (unc_Lactobacillus)	0	0	0	0	0	56	0	0
OTU_219 (unc_Streptosporangiales)	0	0	0	0	0	0	63	0
OTU_2070 (Fenollaria_massiliensis)	0	0	0	0	0	0	0	52
OTU_10136 (unc_Gaiella)	0	0	0	0	0	0	0	52
OTU_2307 (Prevotella_colorans)	0	0	0	0	0	0	0	50
OTU_1841 (unc_Prevotella)	0	0	0	0	0	0	0	50
OTU_3517 (unc_Cytobacillus)	0	59	0	0	0	0	0	0
OTU_383 (Peredibacter_starrii)	0	10	0	0	0	33	0	0
OTU_151 (Atopostipes_suicloacalis)	0	0	0	0	0	38	0	0
OTU_1214 (unc_Streptococcus)	0	0	0	0	36	0	0	0
OTU_629 (unc_Haemophilus)	0	0	0	0	0	0	37	0
OTU_2654 (unc_Pseudomonas)	0	38	0	0	0	0	0	0
OTU_462 (Pseudomonas_formosensis)	0	33	0	0	0	0	0	0
OTU_10155 (unc_Carnobacterium)	0	0	0	0	26	0	0	0
OTU_2238 (unc_Acetobacteraceae)	0	0	0	31	0	0	0	0
OTU_8435 (unc_Schaalia)	0	16	0	0	0	0	0	10
OTU_292 (unc_Achromobacter)	0	0	0	0	0	21	0	0
OTU_263 (Rothia_amarae)	0	0	0	0	0	0	25	0
OTU_538 (unc_Peptoniphilus)	0	0	0	0	0	0	0	21
OTU_592 (unc_Fusobacterium)	0	0	0	0	0	0	0	20
OTU_946 (unc_Peptoniphilus)	0	0	0	0	0	0	0	20
OTU_2194 (unc_Anaerococcus)	0	0	0	0	0	0	0	19
OTU_3419 (unc_Saccharibacteria_genera_incertae_sedis)	0	0	0	0	0	18	0	0
OTU_3258 (unc_Bacteroidetes)	0	0	0	0	0	18	0	0
OTU_3014 (unc_Sphingomonas)	0	0	22	0	0	0	0	0
OTU_683 (unc_Granulicatella)	0	23	0	0	0	0	0	0
OTU_3493 (unc_Bacillales)	0	0	0	0	0	0	0	18
OTU_4376 (unc_Prevotella)	0	0	0	0	0	0	0	16
OTU_3310 (unc_Alkalihalobacillus)	17	0	0	0	0	0	0	0
OTU_4134 (unc_Megasphaera)	0	0	0	0	0	0	0	13
OTU_261 (unc_Gemella)	0	16	0	0	0	0	0	0
OTU_436 (unc_Microlunatus)	0	0	0	17	0	0	0	0
OTU_3837 (unc_Chitinophagaceae)	0	0	0	0	0	12	0	0
OTU_4658 (unc_Porphyromonas)	0	0	0	0	0	0	0	12
OTU_1690 (unc_Veillonella)	0	0	0	0	0	0	0	11
OTU_1351 (unc_Paenibacillus)	0	14	0	0	0	0	0	0
OTU_1939 (unc_Gemmatimonadaceae)	0	0	0	14	0	0	0	0
OTU_4511 (Magnetospirillum_bellicus)	0	0	0	0	0	10	0	0
OTU_3897 (unc_Armatimonadetes)	0	0	0	13	0	0	0	0
OTU_1226 (unc_Stenotrophomonas)	0	0	0	0	0	9	0	0
OTU_4287 (unc_Clostridiales)	0	0	0	0	0	9	0	0
OTU_6747 (unc_Dialister)	0	0	0	0	0	0	0	9
OTU_3920 (unc_Chitinophagaceae)	0	0	0	11	0	0	0	0
OTU_3082 (Corynebacterium_pyruviciproducens)	0	0	0	0	0	0	0	8
OTU_3970 (unc_Proteiniphilum)	0	0	0	0	0	7	0	0
OTU_5175 (unc_Bacteria)	0	0	0	9	0	0	0	0
OTU_4519 (unc_Saccharibacteria_genera_incertae_sedis)	0	8	0	0	0	0	0	0
OTU_676 (unc_Psychrobacter)	0	0	0	0	0	0	0	6
OTU_1721 (unc_Saccharibacteria_genera_incertae_sedis)	0	0	0	0	0	0	0	6
OTU_6808 (unc_Marinilabiliaceae)	0	0	0	0	0	0	7	0
OTU_2886 (unc_Rhodococcus)	0	0	0	8	0	0	0	0
OTU_1956 (unc_Acidobacteria)	0	0	0	8	0	0	0	0
OTU_6451 (Alkalihalobacillus_patagoniensis)	0	0	0	7	0	0	0	0
OTU_11051 (unc_Comamonadaceae)	0	0	3	0	0	0	3	0
OTU_1672 (unc_Lactococcus)	0	0	2	0	2	1	0	0
OTU_605 (Tepidimonas_fonticaldi)	0	0	0	6	0	0	0	0
OTU_6795 (Eubacterium_sulci)	0	0	4	0	0	0	1	0
OTU_6641 (unc_Butyricicoccus)	0	0	0	0	0	4	0	0
OTU_3451 (unc_Brevibacterium)	0	0	0	0	0	0	0	4
OTU_4694 (unc_Gemmiger)	0	0	0	0	0	0	0	4
OTU_5627 (Dialister_micraerophilus)	0	0	0	0	0	0	0	4
OTU_1510 (Vagococcus_fluvialis)	0	0	0	5	0	0	0	0
OTU_730 (unc_Corynebacterium)	0	4	0	0	0	0	0	0
OTU_4227 (Bacillus_azotoformans)	0	4	0	0	0	0	0	0
OTU_2678 (unc_Pseudomonas)	0	0	0	0	0	3	0	0
OTU_1336 (unc_Porphyromonas)	0	0	0	0	0	0	0	3
OTU_3684 (unc_Gp6)	0	0	0	4	0	0	0	0
OTU_942 (unc_Streptococcus)	0	0	0	0	3	0	0	0
OTU_7411 (unc_Rubrivirga)	0	0	0	0	3	0	0	0
OTU_1501 (unc_Actinomyces)	0	0	0	0	0	0	3	0
OTU_8291 (Morganella_psychrotolerans)	0	0	0	0	0	0	3	0
OTU_2277 (Aquabacterium_olei)	0	0	0	0	0	0	3	0
OTU_10451 (unc_Saccharibacteria_genera_incertae_sedis)	0	0	0	0	0	0	0	2
OTU_9201 (unc_Prevotella)	0	0	0	0	0	0	0	2
OTU_10140 (unc_Corynebacterium)	0	0	0	0	0	0	0	2
OTU_970 (unc_Neisseriaceae)	0	0	0	0	2	0	0	0
OTU_1119 (unc_Lactococcus)	0	0	0	0	2	0	0	0
OTU_9862 (unc_Sphingobacteriaceae)	0	0	0	0	0	0	2	0
OTU_6834 (unc_Solirubrobacterales)	0	0	0	2	0	0	0	0

## Sheet: Genera
	Diet of insect’s group
	typical				with antibiotic
	1	2	3	4	1	2	3	4
Enterococcus	27691	30756	30809	33947	25391	15753	28948	24464
Bacillus	288	407	268	295	657	3886	454	151
Staphylococcus	0	381	0	0	751	2115	0	0
Melaminivora	0	615	0	0	0	742	0	0
Comamonas	0	0	0	0	0	700	0	0
Flaviflexus	0	89	0	0	0	405	0	0
Kocuria	0	0	0	414	0	0	94	0
Chthonomonas/Armatimonadetes	0	0	0	0	345	0	0	60
Corynebacterium	0	4	0	0	0	194	104	84
unc_Micrococcales	0	88	0	0	96	209	0	0
Aequorivita	0	17	0	0	0	299	0	0
unc_Actinobacteria	0	0	0	0	346	0	0	0
Diaphorobacter	0	0	0	0	0	271	0	0
Lactococcus	0	0	2	0	206	1	0	0
unc_Enterobacteriaceae	0	0	0	0	116	0	0	74
Prevotella	0	0	0	0	0	0	0	179
unc_Acidimicrobiales	0	0	0	0	0	0	202	0
Gaiella	0	0	0	0	130	0	0	52
Thermomonas	0	0	0	0	0	156	0	0
Gp6	0	0	0	4	0	0	182	0
Rathayibacter	0	0	0	0	0	0	0	154
Azospira	0	0	0	0	0	147	0	0
Cloacibacillus	0	0	0	0	0	0	149	0
Flavobacterium	0	0	0	0	0	84	0	0
unc_Flavobacteriales	0	0	0	0	87	0	0	0
Macellibacteroides	0	0	0	0	0	78	0	0
Finegoldia	0	0	0	0	0	0	0	70
unc_Acidobacteria	0	0	0	8	0	0	71	0
Paludibacter	0	0	0	0	0	65	0	0
Pseudomonas	0	71	0	0	0	3	0	0
unc_Steroidobacteraceae	0	0	0	0	0	58	0	0
Lactobacillus	0	0	0	0	0	56	0	0
unc_Streptosporangiales	0	0	0	0	0	0	63	0
Fenollaria	0	0	0	0	0	0	0	52
Cytobacillus	0	59	0	0	0	0	0	0
Peptoniphilus	0	0	0	0	0	0	0	41
Peredibacter	0	10	0	0	0	33	0	0
Atopostipes	0	0	0	0	0	38	0	0
Streptococcus	0	0	0	0	39	0	0	0
Saccharibacteria_genera_incertae_sedis	0	8	0	0	0	18	0	8
Haemophilus	0	0	0	0	0	0	37	0
Carnobacterium	0	0	0	0	26	0	0	0
unc_Acetobacteraceae	0	0	0	31	0	0	0	0
Schaalia	0	16	0	0	0	0	0	10
Achromobacter	0	0	0	0	0	21	0	0
Rothia	0	0	0	0	0	0	25	0
Alkalihalobacillus	17	0	0	7	0	0	0	0
unc_Chitinophagaceae	0	0	0	11	0	12	0	0
Fusobacterium	0	0	0	0	0	0	0	20
Anaerococcus	0	0	0	0	0	0	0	19
unc_Bacteroidetes	0	0	0	0	0	18	0	0
Sphingomonas	0	0	22	0	0	0	0	0
Granulicatella	0	23	0	0	0	0	0	0
unc_Bacillales	0	0	0	0	0	0	0	18
Porphyromonas	0	0	0	0	0	0	0	15
Megasphaera	0	0	0	0	0	0	0	13
Dialister	0	0	0	0	0	0	0	13
Gemella	0	16	0	0	0	0	0	0
Microlunatus	0	0	0	17	0	0	0	0
Veillonella	0	0	0	0	0	0	0	11
Paenibacillus	0	14	0	0	0	0	0	0
unc_Gemmatimonadaceae	0	0	0	14	0	0	0	0
Magnetospirillum	0	0	0	0	0	10	0	0
unc_Armatimonadetes	0	0	0	13	0	0	0	0
unc_Clostridiales	0	0	0	0	0	9	0	0
Stenotrophomonas	0	0	0	0	0	9	0	0
Proteiniphilum	0	0	0	0	0	7	0	0
unc_Bacteria	0	0	0	9	0	0	0	0
Psychrobacter	0	0	0	0	0	0	0	6
unc_Marinilabiliaceae	0	0	0	0	0	0	7	0
Rhodococcus	0	0	0	8	0	0	0	0
unc_Comamonadaceae	0	0	3	0	0	0	3	0
Tepidimonas	0	0	0	6	0	0	0	0
Eubacterium	0	0	4	0	0	0	1	0
Butyricicoccus	0	0	0	0	0	4	0	0
Gemmiger	0	0	0	0	0	0	0	4
Brevibacterium	0	0	0	0	0	0	0	4
Vagococcus	0	0	0	5	0	0	0	0
Rubrivirga	0	0	0	0	3	0	0	0
Actinomyces	0	0	0	0	0	0	3	0
Morganella	0	0	0	0	0	0	3	0
Aquabacterium	0	0	0	0	0	0	3	0
unc_Neisseriaceae	0	0	0	0	2	0	0	0
unc_Sphingobacteriaceae	0	0	0	0	0	0	2	0
unc_Solirubrobacterales	0	0	0	2	0	0	0	0

## Sheet: Family
	Diet of insect’s group
	typical				with antibiotic
	1	2	3	4	1	2	3	4
Enterococcaceae	27691	30756	30809	33952	25391	15753	28948	24464
Bacillaceae1	305	407	268	302	657	3886	454	151
Staphylococcaceae	0	381	0	0	751	2115	0	0
Comamonadaceae	0	615	3	6	0	1713	6	0
Actinomycetaceae	0	105	0	0	0	405	3	10
Micrococcaceae	0	0	0	414	0	0	119	0
Flavobacteriaceae	0	17	0	0	0	383	0	0
Chthonomonadaceae	0	0	0	0	345	0	0	60
Corynebacteriaceae	0	4	0	0	0	194	104	84
unc_Micrococcales	0	88	0	0	96	209	0	0
unc_Actinobacteria	0	0	0	0	346	0	0	0
Streptococcaceae	0	0	2	0	245	1	0	0
Peptoniphilaceae	0	0	0	0	0	0	0	182
Enterobacteriaceae	0	0	0	0	116	0	0	74
Prevotellaceae	0	0	0	0	0	0	0	179
unc_Acidimicrobiales	0	0	0	0	0	0	202	0
Gaiellaceae	0	0	0	0	130	0	0	52
Xanthomonadaceae	0	0	0	0	0	165	0	0
Gp6	0	0	0	4	0	0	182	0
Microbacteriaceae	0	0	0	0	0	0	0	154
Rhodocyclaceae	0	0	0	0	0	147	0	0
Synergistaceae	0	0	0	0	0	0	149	0
Porphyromonadaceae	0	0	0	0	0	78	0	15
Carnobacteriaceae	0	23	0	0	26	38	0	0
unc_Flavobacteriales	0	0	0	0	87	0	0	0
unc_Acidobacteria	0	0	0	8	0	0	71	0
Paludibacteraceae	0	0	0	0	0	65	0	0
Pseudomonadaceae	0	71	0	0	0	3	0	0
Steroidobacteraceae	0	0	0	0	0	58	0	0
Lactobacillaceae	0	0	0	0	0	56	0	0
unc_Streptosporangiales	0	0	0	0	0	0	63	0
Bacillaceae 1	0	59	0	0	0	0	0	0
Bacteriovoracaceae	0	10	0	0	0	33	0	0
Veillonellaceae	0	0	0	0	0	0	0	37
Saccharibacteria_genera_incertae_sedis	0	8	0	0	0	18	0	8
Pasteurellaceae	0	0	0	0	0	0	37	0
Acetobacteraceae	0	0	0	31	0	0	0	0
Alcaligenaceae	0	0	0	0	0	21	0	0
Chitinophagaceae	0	0	0	11	0	12	0	0
Fusobacteriaceae	0	0	0	0	0	0	0	20
unc_Bacteroidetes	0	0	0	0	0	18	0	0
Sphingomonadaceae	0	0	22	0	0	0	0	0
unc_Bacillales	0	0	0	0	0	0	0	18
Bacillales	0	16	0	0	0	0	0	0
Propionibacteriaceae	0	0	0	17	0	0	0	0
Paenibacillaceae1	0	14	0	0	0	0	0	0
Gemmatimonadaceae	0	0	0	14	0	0	0	0
Rhodospirillaceae	0	0	0	0	0	10	0	0
unc_Armatimonadetes	0	0	0	13	0	0	0	0
unc_Clostridiales	0	0	0	0	0	9	0	0
Ruminococcaceae	0	0	0	0	0	4	0	4
Dysgonomonadaceae	0	0	0	0	0	7	0	0
unc_Bacteria	0	0	0	9	0	0	0	0
Moraxellaceae	0	0	0	0	0	0	0	6
Marinilabiliaceae	0	0	0	0	0	0	7	0
Nocardiaceae	0	0	0	8	0	0	0	0
Eubacteriaceae	0	0	4	0	0	0	1	0
Brevibacteriaceae	0	0	0	0	0	0	0	4
Rubricoccaceae	0	0	0	0	3	0	0	0
Morganellaceae	0	0	0	0	0	0	3	0
Neisseriaceae	0	0	0	0	2	0	0	0
Sphingobacteriaceae	0	0	0	0	0	0	2	0
unc_Solirubrobacterales	0	0	0	2	0	0	0	0

## Sheet: Order
	Diet of insect’s group
	typical				with antibiotic
	1	2	3	4	1	2	3	4
Lactobacillales	27691	30779	30811	33952	25662	15848	28948	24464
Bacillales	305	877	268	302	1408	6001	454	169
Burkholderiales	0	615	3	6	0	1734	6	0
Micrococcales	0	88	0	414	96	209	119	158
Actinomycetales	0	105	0	0	0	405	3	10
Flavobacteriales	0	17	0	0	87	383	0	0
Mycobacteriales	0	4	0	8	0	194	104	84
Chthonomonadales	0	0	0	0	345	0	0	60
Bacteroidales	0	0	0	0	0	150	7	194
unc_Actinobacteria	0	0	0	0	346	0	0	0
Clostridiales	0	0	4	0	0	13	1	186
Enterobacterales	0	0	0	0	116	0	3	74
Acidimicrobiales	0	0	0	0	0	0	202	0
Gaiellales	0	0	0	0	130	0	0	52
Xanthomonadales	0	0	0	0	0	165	0	0
Gp6	0	0	0	4	0	0	182	0
Rhodocyclales	0	0	0	0	0	147	0	0
Synergistales	0	0	0	0	0	0	149	0
unc_Acidobacteria	0	0	0	8	0	0	71	0
Pseudomonadales	0	71	0	0	0	3	0	6
Nevskiales	0	0	0	0	0	58	0	0
Streptosporangiales	0	0	0	0	0	0	63	0
Bacteriovoracales	0	10	0	0	0	33	0	0
Veillonellales	0	0	0	0	0	0	0	37
Rhodospirillales	0	0	0	31	0	10	0	0
Saccharibacteria_genera_incertae_sedis	0	8	0	0	0	18	0	8
Pasteurellales	0	0	0	0	0	0	37	0
Chitinophagales	0	0	0	11	0	12	0	0
Fusobacteriales	0	0	0	0	0	0	0	20
unc_Bacteroidetes	0	0	0	0	0	18	0	0
Sphingomonadales	0	0	22	0	0	0	0	0
Propionibacteriales	0	0	0	17	0	0	0	0
Gemmatimonadales	0	0	0	14	0	0	0	0
unc_Armatimonadetes	0	0	0	13	0	0	0	0
unc_Bacteria	0	0	0	9	0	0	0	0
Rhodothermales	0	0	0	0	3	0	0	0
Neisseriales	0	0	0	0	2	0	0	0
Sphingobacteriales	0	0	0	0	0	0	2	0
Solirubrobacterales	0	0	0	2	0	0	0	0

## Sheet: Class
	Diet of insect’s group
	typical				with antibiotic
	1	2	3	4	1	2	3	4
Bacilli	27996	31656	31079	34254	27070	21849	29402	24633
Betaproteobacteria	0	615	3	6	2	1881	6	0
Actinobacteria	0	197	0	439	442	808	289	252
Gammaproteobacteria	0	71	0	0	116	226	40	80
Flavobacteriia	0	17	0	0	87	383	0	0
Chthonomonadetes	0	0	0	0	345	0	0	60
Bacteroidia	0	0	0	0	0	150	7	194
Clostridia	0	0	4	0	0	13	1	186
Thermoleophilia	0	0	0	2	130	0	0	52
Acidimicrobiia	0	0	0	0	0	0	202	0
Acidobacteria_Gp6	0	0	0	4	0	0	182	0
Synergistia	0	0	0	0	0	0	149	0
Acidobacteria	0	0	0	8	0	0	71	0
Alphaproteobacteria	0	0	22	31	0	10	0	0
Oligoflexia	0	10	0	0	0	33	0	0
Negativicutes	0	0	0	0	0	0	0	37
Saccharibacteria_genera_incertae_sedis	0	8	0	0	0	18	0	8
Chitinophagia	0	0	0	11	0	12	0	0
Fusobacteriia	0	0	0	0	0	0	0	20
unc_Bacteroidetes	0	0	0	0	0	18	0	0
Gemmatimonadetes	0	0	0	14	0	0	0	0
unc_Armatimonadetes	0	0	0	13	0	0	0	0
unc_Bacteria	0	0	0	9	0	0	0	0
Rhodothermia	0	0	0	0	3	0	0	0
Sphingobacteriia	0	0	0	0	0	0	2	0

## Sheet: Phylum
	Diet of insect’s group
	typical				with antibiotic
	1	2	3	4	1	2	3	4
Firmicutes	27996	31656	31083	34254	27070	21862	29403	24856
Proteobacteria	0	696	25	37	118	2150	46	80
Actinobacteria	0	197	0	441	572	808	491	304
Bacteroidetes	0	17	0	11	87	563	9	194
Armatimonadetes	0	0	0	13	345	0	0	60
Others	0	8	0	35	3	18	402	28

## Sheet: Tax
OTU	domain	phylum	class	order	family	genus	OTUs
OTU_2	Bacteria	Firmicutes	Bacilli	Lactobacillales	Enterococcaceae	Enterococcus	OTU_2 (unc_Enterococcus)
OTU_6506	Bacteria	Firmicutes	Bacilli	Lactobacillales	Enterococcaceae	Enterococcus	OTU_6506 (unc_Enterococcus)
OTU_1865	Bacteria	Firmicutes	Bacilli	Lactobacillales	Enterococcaceae	Enterococcus	OTU_1865 (unc_Enterococcus)
OTU_36	Bacteria	Firmicutes	Bacilli	Bacillales	Bacillaceae1	Bacillus	OTU_36 (unc_Bacillus)
OTU_25	Bacteria	Firmicutes	Bacilli	Bacillales	Staphylococcaceae	Staphylococcus	OTU_25 (unc_Staphylococcus)
OTU_11	Bacteria	Proteobacteria	Betaproteobacteria	Burkholderiales	Comamonadaceae	Melaminivora	OTU_11 (unc_Melaminivora)
OTU_17	Bacteria	Proteobacteria	Betaproteobacteria	Burkholderiales	Comamonadaceae	Comamonas	OTU_17 (unc_Comamonas)
OTU_88	Bacteria	Actinobacteria	Actinobacteria	Actinomycetales	Actinomycetaceae	Flaviflexus	OTU_88 (unc_Flaviflexus)
OTU_108	Bacteria	Actinobacteria	Actinobacteria	Micrococcales	Micrococcaceae	Kocuria	OTU_108 (unc_Kocuria)
OTU_506	Bacteria	Armatimonadetes	Chthonomonadetes	Chthonomonadales	Chthonomonadaceae	Chthonomonas/Armatimonadetes	OTU_506 (uncultured_bacterium)
OTU_592	Bacteria	Fusobacteria	Fusobacteriia	Fusobacteriales	Fusobacteriaceae	Fusobacterium	OTU_592 (unc_Fusobacterium)
OTU_629	Bacteria	Proteobacteria	Gammaproteobacteria	Pasteurellales	Pasteurellaceae	Haemophilus	OTU_629 (unc_Haemophilus)
OTU_210	Bacteria	Bacteroidetes	Flavobacteriia	Flavobacteriales	Flavobacteriaceae	Aequorivita	OTU_210 (unc_Aequorivita)
OTU_199	Bacteria	Actinobacteria	Actinobacteria	Micrococcales	unc_Micrococcales	unc_Micrococcales	OTU_199 (unc_Micrococcales)
OTU_18	Bacteria	Proteobacteria	Betaproteobacteria	Burkholderiales	Comamonadaceae	Diaphorobacter	OTU_18 (unc_Diaphorobacter)
OTU_165	Bacteria	Proteobacteria	Gammaproteobacteria	Xanthomonadales	Xanthomonadaceae	Thermomonas	OTU_165 (unc_Thermomonas)
OTU_9854	Bacteria	Actinobacteria	Actinobacteria	unc_Actinobacteria	unc_Actinobacteria	unc_Actinobacteria	OTU_9854 (unc_Actinobacteria)
OTU_312	Bacteria	Actinobacteria	Actinobacteria	Mycobacteriales	Corynebacteriaceae	Corynebacterium	OTU_312 (unc_Corynebacterium)
OTU_140	Bacteria	Firmicutes	Bacilli	Lactobacillales	Streptococcaceae	Lactococcus	OTU_140 (Lactococcus_lactis)
OTU_1179	Bacteria	Proteobacteria	Gammaproteobacteria	Enterobacterales	Enterobacteriaceae	unc_Enterobacteriaceae	OTU_1179 (unc_Enterobacteriaceae)
OTU_651	Bacteria	Actinobacteria	Acidimicrobiia	Acidimicrobiales	unc_Acidimicrobiales	unc_Acidimicrobiales	OTU_651 (unc_Acidimicrobiales)
OTU_151	Bacteria	Firmicutes	Bacilli	Lactobacillales	Carnobacteriaceae	Atopostipes	OTU_151 (Atopostipes_suicloacalis)
OTU_191	Bacteria	Actinobacteria	Actinobacteria	Micrococcales	Microbacteriaceae	Rathayibacter	OTU_191 (unc_Rathayibacter)
OTU_1961	Bacteria	Acidobacteria	Acidobacteria_Gp6	Gp6	Gp6	Gp6	OTU_1961 (unc_Gp6)
OTU_1071	Bacteria	Proteobacteria	Betaproteobacteria	Rhodocyclales	Rhodocyclaceae	Azospira	OTU_1071 (unc_Azospira)
OTU_1021	Bacteria	Synergistetes	Synergistia	Synergistales	Synergistaceae	Cloacibacillus	OTU_1021 (Cloacibacillus_porcorum)
OTU_3235	Bacteria	Actinobacteria	Thermoleophilia	Gaiellales	Gaiellaceae	Gaiella	OTU_3235 (unc_Gaiella)
OTU_799	Bacteria	Actinobacteria	Actinobacteria	unc_Actinobacteria	unc_Actinobacteria	unc_Actinobacteria	OTU_799 (unc_Actinobacteria)
OTU_87	Bacteria	Actinobacteria	Actinobacteria	Mycobacteriales	Corynebacteriaceae	Corynebacterium	OTU_87 (unc_Corynebacterium)
OTU_1300	Bacteria	Actinobacteria	Actinobacteria	Micrococcales	unc_Micrococcales	unc_Micrococcales	OTU_1300 (unc_Micrococcales)
OTU_1375	Bacteria	Bacteroidetes	Flavobacteriia	Flavobacteriales	Flavobacteriaceae	Flavobacterium	OTU_1375 (unc_Flavobacterium)
OTU_1108	Bacteria	Bacteroidetes	Flavobacteriia	Flavobacteriales	unc_Flavobacteriales	unc_Flavobacteriales	OTU_1108 (unc_Flavobacteriales)
OTU_1229	Bacteria	Bacteroidetes	Bacteroidia	Bacteroidales	Porphyromonadaceae	Macellibacteroides	OTU_1229 (unc_Macellibacteroides)
OTU_630	Bacteria	Actinobacteria	Actinobacteria	Mycobacteriales	Corynebacteriaceae	Corynebacterium	OTU_630 (unc_Corynebacterium)
OTU_462	Bacteria	Proteobacteria	Gammaproteobacteria	Pseudomonadales	Pseudomonadaceae	Pseudomonas	OTU_462 (Pseudomonas_formosensis)
OTU_264	Bacteria	Firmicutes	Clostridia	Clostridiales	Peptoniphilaceae	Finegoldia	OTU_264 (unc_Finegoldia)
OTU_1642	Bacteria	Bacteroidetes	Bacteroidia	Bacteroidales	Paludibacteraceae	Paludibacter	OTU_1642 (Paludibacter_propionicigenes)
OTU_1777	Bacteria	Bacteroidetes	Bacteroidia	Bacteroidales	Prevotellaceae	Prevotella	OTU_1777 (unc_Prevotella)
OTU_2134	Bacteria	Acidobacteria	Acidobacteria	unc_Acidobacteria	unc_Acidobacteria	unc_Acidobacteria	OTU_2134 (unc_Acidobacteria)
OTU_1795	Bacteria	Proteobacteria	Gammaproteobacteria	Nevskiales	Steroidobacteraceae	unc_Steroidobacteraceae	OTU_1795 (unc_Steroidobacteraceae)
OTU_1748	Bacteria	Firmicutes	Bacilli	Lactobacillales	Lactobacillaceae	Lactobacillus	OTU_1748 (unc_Lactobacillus)
OTU_219	Bacteria	Actinobacteria	Actinobacteria	Streptosporangiales	unc_Streptosporangiales	unc_Streptosporangiales	OTU_219 (unc_Streptosporangiales)
OTU_2070	Bacteria	Firmicutes	Clostridia	Clostridiales	Peptoniphilaceae	Fenollaria	OTU_2070 (Fenollaria_massiliensis)
OTU_10136	Bacteria	Actinobacteria	Thermoleophilia	Gaiellales	Gaiellaceae	Gaiella	OTU_10136 (unc_Gaiella)
OTU_1841	Bacteria	Bacteroidetes	Bacteroidia	Bacteroidales	Prevotellaceae	Prevotella	OTU_1841 (unc_Prevotella)
OTU_2307	Bacteria	Bacteroidetes	Bacteroidia	Bacteroidales	Prevotellaceae	Prevotella	OTU_2307 (Prevotella_colorans)
OTU_3517	Bacteria	Firmicutes	Bacilli	Bacillales	Bacillaceae 1	Cytobacillus	OTU_3517 (unc_Cytobacillus)
OTU_383	Bacteria	Proteobacteria	Oligoflexia	Bacteriovoracales	Bacteriovoracaceae	Peredibacter	OTU_383 (Peredibacter_starrii)
OTU_4658	Bacteria	Bacteroidetes	Bacteroidia	Bacteroidales	Porphyromonadaceae	Porphyromonas	OTU_4658 (unc_Porphyromonas)
OTU_1214	Bacteria	Firmicutes	Bacilli	Lactobacillales	Streptococcaceae	Streptococcus	OTU_1214 (unc_Streptococcus)
OTU_2654	Bacteria	Proteobacteria	Gammaproteobacteria	Pseudomonadales	Pseudomonadaceae	Pseudomonas	OTU_2654 (unc_Pseudomonas)
OTU_683	Bacteria	Firmicutes	Bacilli	Lactobacillales	Carnobacteriaceae	Granulicatella	OTU_683 (unc_Granulicatella)
OTU_10155	Bacteria	Firmicutes	Bacilli	Lactobacillales	Carnobacteriaceae	Carnobacterium	OTU_10155 (unc_Carnobacterium)
OTU_2238	Bacteria	Proteobacteria	Alphaproteobacteria	Rhodospirillales	Acetobacteraceae	unc_Acetobacteraceae	OTU_2238 (unc_Acetobacteraceae)
OTU_8435	Bacteria	Actinobacteria	Actinobacteria	Actinomycetales	Actinomycetaceae	Schaalia	OTU_8435 (unc_Schaalia)
OTU_263	Bacteria	Actinobacteria	Actinobacteria	Micrococcales	Micrococcaceae	Rothia	OTU_263 (Rothia_amarae)
OTU_538	Bacteria	Firmicutes	Clostridia	Clostridiales	Peptoniphilaceae	Peptoniphilus	OTU_538 (unc_Peptoniphilus)
OTU_292	Bacteria	Proteobacteria	Betaproteobacteria	Burkholderiales	Alcaligenaceae	Achromobacter	OTU_292 (unc_Achromobacter)
OTU_946	Bacteria	Firmicutes	Clostridia	Clostridiales	Peptoniphilaceae	Peptoniphilus	OTU_946 (unc_Peptoniphilus)
OTU_1119	Bacteria	Firmicutes	Bacilli	Lactobacillales	Streptococcaceae	Lactococcus	OTU_1119 (unc_Lactococcus)
OTU_2194	Bacteria	Firmicutes	Clostridia	Clostridiales	Peptoniphilaceae	Anaerococcus	OTU_2194 (unc_Anaerococcus)
OTU_3014	Bacteria	Proteobacteria	Alphaproteobacteria	Sphingomonadales	Sphingomonadaceae	Sphingomonas	OTU_3014 (unc_Sphingomonas)
OTU_3493	Bacteria	Firmicutes	Bacilli	Bacillales	unc_Bacillales	unc_Bacillales	OTU_3493 (unc_Bacillales)
OTU_3419	Bacteria	Candidatus Saccharibacteria	Saccharibacteria_genera_incertae_sedis	Saccharibacteria_genera_incertae_sedis	Saccharibacteria_genera_incertae_sedis	Saccharibacteria_genera_incertae_sedis	OTU_3419 (unc_Saccharibacteria_genera_incertae_sedis)
OTU_3258	Bacteria	Bacteroidetes	unc_Bacteroidetes	unc_Bacteroidetes	unc_Bacteroidetes	unc_Bacteroidetes	OTU_3258 (unc_Bacteroidetes)
OTU_4376	Bacteria	Bacteroidetes	Bacteroidia	Bacteroidales	Prevotellaceae	Prevotella	OTU_4376 (unc_Prevotella)
OTU_1501	Bacteria	Actinobacteria	Actinobacteria	Actinomycetales	Actinomycetaceae	Actinomyces	OTU_1501 (unc_Actinomyces)
OTU_3310	Bacteria	Firmicutes	Bacilli	Bacillales	Bacillaceae1	Alkalihalobacillus	OTU_3310 (unc_Alkalihalobacillus)
OTU_1226	Bacteria	Proteobacteria	Gammaproteobacteria	Xanthomonadales	Xanthomonadaceae	Stenotrophomonas	OTU_1226 (unc_Stenotrophomonas)
OTU_4134	Bacteria	Firmicutes	Negativicutes	Veillonellales	Veillonellaceae	Megasphaera	OTU_4134 (unc_Megasphaera)
OTU_261	Bacteria	Firmicutes	Bacilli	Bacillales	Bacillales	Gemella	OTU_261 (unc_Gemella)
OTU_436	Bacteria	Actinobacteria	Actinobacteria	Propionibacteriales	Propionibacteriaceae	Microlunatus	OTU_436 (unc_Microlunatus)
OTU_3837	Bacteria	Bacteroidetes	Chitinophagia	Chitinophagales	Chitinophagaceae	unc_Chitinophagaceae	OTU_3837 (unc_Chitinophagaceae)
OTU_1690	Bacteria	Firmicutes	Negativicutes	Veillonellales	Veillonellaceae	Veillonella	OTU_1690 (unc_Veillonella)
OTU_1351	Bacteria	Firmicutes	Bacilli	Bacillales	Paenibacillaceae1	Paenibacillus	OTU_1351 (unc_Paenibacillus)
OTU_1939	Bacteria	Gemmatimonadetes	Gemmatimonadetes	Gemmatimonadales	Gemmatimonadaceae	unc_Gemmatimonadaceae	OTU_1939 (unc_Gemmatimonadaceae)
OTU_4511	Bacteria	Proteobacteria	Alphaproteobacteria	Rhodospirillales	Rhodospirillaceae	Magnetospirillum	OTU_4511 (Magnetospirillum_bellicus)
OTU_3897	Bacteria	Armatimonadetes	unc_Armatimonadetes	unc_Armatimonadetes	unc_Armatimonadetes	unc_Armatimonadetes	OTU_3897 (unc_Armatimonadetes)
OTU_6747	Bacteria	Firmicutes	Negativicutes	Veillonellales	Veillonellaceae	Dialister	OTU_6747 (unc_Dialister)
OTU_4287	Bacteria	Firmicutes	Clostridia	Clostridiales	unc_Clostridiales	unc_Clostridiales	OTU_4287 (unc_Clostridiales)
OTU_3920	Bacteria	Bacteroidetes	Chitinophagia	Chitinophagales	Chitinophagaceae	unc_Chitinophagaceae	OTU_3920 (unc_Chitinophagaceae)
OTU_3082	Bacteria	Actinobacteria	Actinobacteria	Mycobacteriales	Corynebacteriaceae	Corynebacterium	OTU_3082 (Corynebacterium_pyruviciproducens)
OTU_3970	Bacteria	Bacteroidetes	Bacteroidia	Bacteroidales	Dysgonomonadaceae	Proteiniphilum	OTU_3970 (unc_Proteiniphilum)
OTU_5175	Bacteria	unc_Bacteria	unc_Bacteria	unc_Bacteria	unc_Bacteria	unc_Bacteria	OTU_5175 (unc_Bacteria)
OTU_4519	Bacteria	Candidatus Saccharibacteria	Saccharibacteria_genera_incertae_sedis	Saccharibacteria_genera_incertae_sedis	Saccharibacteria_genera_incertae_sedis	Saccharibacteria_genera_incertae_sedis	OTU_4519 (unc_Saccharibacteria_genera_incertae_sedis)
OTU_676	Bacteria	Proteobacteria	Gammaproteobacteria	Pseudomonadales	Moraxellaceae	Psychrobacter	OTU_676 (unc_Psychrobacter)
OTU_1721	Bacteria	Candidatus Saccharibacteria	Saccharibacteria_genera_incertae_sedis	Saccharibacteria_genera_incertae_sedis	Saccharibacteria_genera_incertae_sedis	Saccharibacteria_genera_incertae_sedis	OTU_1721 (unc_Saccharibacteria_genera_incertae_sedis)
OTU_6808	Bacteria	Bacteroidetes	Bacteroidia	Bacteroidales	Marinilabiliaceae	unc_Marinilabiliaceae	OTU_6808 (unc_Marinilabiliaceae)
OTU_1956	Bacteria	Acidobacteria	Acidobacteria	unc_Acidobacteria	unc_Acidobacteria	unc_Acidobacteria	OTU_1956 (unc_Acidobacteria)
OTU_2886	Bacteria	Actinobacteria	Actinobacteria	Mycobacteriales	Nocardiaceae	Rhodococcus	OTU_2886 (unc_Rhodococcus)
OTU_6451	Bacteria	Firmicutes	Bacilli	Bacillales	Bacillaceae1	Alkalihalobacillus	OTU_6451 (Alkalihalobacillus_patagoniensis)
OTU_11051	Bacteria	Proteobacteria	Betaproteobacteria	Burkholderiales	Comamonadaceae	unc_Comamonadaceae	OTU_11051 (unc_Comamonadaceae)
OTU_1672	Bacteria	Firmicutes	Bacilli	Lactobacillales	Streptococcaceae	Lactococcus	OTU_1672 (unc_Lactococcus)
OTU_605	Bacteria	Proteobacteria	Betaproteobacteria	Burkholderiales	Comamonadaceae	Tepidimonas	OTU_605 (Tepidimonas_fonticaldi)
OTU_6795	Bacteria	Firmicutes	Clostridia	Clostridiales	Eubacteriaceae	Eubacterium	OTU_6795 (Eubacterium_sulci)
OTU_3451	Bacteria	Actinobacteria	Actinobacteria	Micrococcales	Brevibacteriaceae	Brevibacterium	OTU_3451 (unc_Brevibacterium)
OTU_5627	Bacteria	Firmicutes	Negativicutes	Veillonellales	Veillonellaceae	Dialister	OTU_5627 (Dialister_micraerophilus)
OTU_4694	Bacteria	Firmicutes	Clostridia	Clostridiales	Ruminococcaceae	Gemmiger	OTU_4694 (unc_Gemmiger)
OTU_6641	Bacteria	Firmicutes	Clostridia	Clostridiales	Ruminococcaceae	Butyricicoccus	OTU_6641 (unc_Butyricicoccus)
OTU_1510	Bacteria	Firmicutes	Bacilli	Lactobacillales	Enterococcaceae	Vagococcus	OTU_1510 (Vagococcus_fluvialis)
OTU_730	Bacteria	Actinobacteria	Actinobacteria	Mycobacteriales	Corynebacteriaceae	Corynebacterium	OTU_730 (unc_Corynebacterium)
OTU_4227	Bacteria	Firmicutes	Bacilli	Bacillales	Bacillaceae1	Bacillus	OTU_4227 (Bacillus_azotoformans)
OTU_1336	Bacteria	Bacteroidetes	Bacteroidia	Bacteroidales	Porphyromonadaceae	Porphyromonas	OTU_1336 (unc_Porphyromonas)
OTU_2678	Bacteria	Proteobacteria	Gammaproteobacteria	Pseudomonadales	Pseudomonadaceae	Pseudomonas	OTU_2678 (unc_Pseudomonas)
OTU_3684	Bacteria	Acidobacteria	Acidobacteria_Gp6	Gp6	Gp6	Gp6	OTU_3684 (unc_Gp6)
OTU_7411	Bacteria	Rhodothermaeota	Rhodothermia	Rhodothermales	Rubricoccaceae	Rubrivirga	OTU_7411 (unc_Rubrivirga)
OTU_942	Bacteria	Firmicutes	Bacilli	Lactobacillales	Streptococcaceae	Streptococcus	OTU_942 (unc_Streptococcus)
OTU_8291	Bacteria	Proteobacteria	Gammaproteobacteria	Enterobacterales	Morganellaceae	Morganella	OTU_8291 (Morganella_psychrotolerans)
OTU_2277	Bacteria	Proteobacteria	Betaproteobacteria	Burkholderiales	Comamonadaceae	Aquabacterium	OTU_2277 (Aquabacterium_olei)
OTU_9201	Bacteria	Bacteroidetes	Bacteroidia	Bacteroidales	Prevotellaceae	Prevotella	OTU_9201 (unc_Prevotella)
OTU_10451	Bacteria	Candidatus Saccharibacteria	Saccharibacteria_genera_incertae_sedis	Saccharibacteria_genera_incertae_sedis	Saccharibacteria_genera_incertae_sedis	Saccharibacteria_genera_incertae_sedis	OTU_10451 (unc_Saccharibacteria_genera_incertae_sedis)
OTU_10140	Bacteria	Actinobacteria	Actinobacteria	Mycobacteriales	Corynebacteriaceae	Corynebacterium	OTU_10140 (unc_Corynebacterium)
OTU_970	Bacteria	Proteobacteria	Betaproteobacteria	Neisseriales	Neisseriaceae	unc_Neisseriaceae	OTU_970 (unc_Neisseriaceae)
OTU_9862	Bacteria	Bacteroidetes	Sphingobacteriia	Sphingobacteriales	Sphingobacteriaceae	unc_Sphingobacteriaceae	OTU_9862 (unc_Sphingobacteriaceae)
OTU_6834	Bacteria	Actinobacteria	Thermoleophilia	Solirubrobacterales	unc_Solirubrobacterales	unc_Solirubrobacterales	OTU_6834 (unc_Solirubrobacterales)
